# Supplementary material for: BAF60a deficiency uncouples chromatin accessibility and cold sensitivity from white fat browning
Source: Nat Commun. 2020 May 13;11:2379. doi: 10.1038/s41467-020-16148-1 (PMC7221096; doi:10.1038/s41467-020-16148-1)
Supplement: Supplementary file 4 — Source Data [file 41467_2020_16148_MOESM4_ESM.xlsx]

## Sheet: Fig1a
Figure 1A
Genotype	0hr	2hr	3hr	4hr
flox	35.2	37.2	37.3	37.6
flox	35.8	35.8	37	37.1
flox	36.3	36.4	36.8	34.9
flox	36.2	36.7	34.8	35.2
flox	34.9	35	35.4	35.7
flox	36.7	35.8	36.6	37.4
flox	35.7	36.2	35.5	34.3
flox	36.3	37	35.9	35.3
flox	36	31	28	below 30
flox	36.7	35.4	36	35.8
flox	36.8	36.7	36.4	36.6
flox	36	36.5	36.2	36
flox	36.3	34.4	35.4	35.9
flox	37.2	35.4	35.5	36
flox	34.8	29.9	below 30
AKO	35.5	34.6	35.6	35.9
AKO	35.9	31.1	29.7
AKO	35.7	32	31.3	26.6
AKO	35.3	30.3	25.4	below 30
AKO	36	28.5	below 30
AKO	35.8	33.7	34.5	32.4
AKO	37.2	33.5	32	27.1
AKO	37	34.6	34.9	35.4
AKO	36.2	35.3	35.2	35.4
AKO	35.3	31.5	30	below 30
AKO	37.9	30.5	27.9	below 30
AKO	36.2	33.5	31.6	29.6
AKO	36.2	31.6	28.6	below 30
AKO	36.8	33.4	31.4	25.7
AKO	36.1	34	33.4	31.8
AKO	35.9	31	27.8	below 30
AKO	36	33.6	32.2	30
AKO	35.7	37	37	37.5
AKO	36	37.3	37.7	37.4
AKO	37.6	27	below 30
Mice were returned to ambient temperature when their body temperature dropped below 30C.

## Sheet: Fig1b
TAG			Glycerol			Ketone			NEFA
flox	AKO		flox	AKO		flox	AKO		flox	AKO
0.313742	0.49793		0.454884	0.463576		0.633683	0.53054		0.462256	0.672481
0.363411	0.701159		0.365894	0.50952		0.10411	0.735858		0.348872	0.656241
0.587748	0.489652		0.358858	0.347268		0.343272	0.131185		0.514286	0.425865
0.312086	0.585265		0.37707	0.486755		0.275262	0.656567		0.334436	0.613835
0.471026	1.29139		0.353891	0.387003		0.208864	0.809347		0.295038	0.652632
0.357202	0.596854		0.316225	0.382036		0.163417	0.70975		0.313083	0.49985
	0.649834			0.495033			0.790975			0.685414

## Sheet: Fig1d
mRNA level
		flox	flox	flox	flox	flox	flox	flox	AKO	AKO	AKO	AKO	AKO	AKO
	Ucp1	1.06566	0.493281	0.867201	0.900566	1.28222	1.27156	1.11951	0.0739781	0.0187403	0.0862438	0.532188	0.0981194	0.0206617
	Elovl3	0.490077	0.208901	0.692155	0.68175	1.41011	2.52042	0.996582	0.134761	0.0798099	0.213318	0.327943	0.0655536	0.0320548
	Dio2	0.529487	0.25655	1.20564	1.97882	1.68629	0.864134	0.479082	0.27428	0.0529066	0.516235	0.426322	0.121419	0.097948
	Cpt1b	1.08108	0.917307	0.915855	1.03504	0.904564	1.12784	1.01832	0.47497	0.423814	0.638388	0.632515	0.587672	0.826096
	Acaa2	1.00859	0.984617	1.01871	1.03215	0.82464	1.13801	0.99329	0.411894	0.413952	0.691334	0.504273	0.495295	0.26694
	Acaa1b	0.910586	0.785169	0.919127	0.896223	0.904164	1.75918	0.82555	0.471427	0.387346	0.73902	0.686081	0.484818	0.498543
	Mcad	1.01068	0.854404	0.941232	0.858143	0.843895	1.44962	1.04203	0.694627	0.480061	0.986318	0.845891	0.688027	0.829663
	Acadl	1.16092	0.959777	0.861642	0.883336	0.828244	1.28297	1.02312	0.720705	0.478469	0.95728	0.807887	0.724036	0.811004
	Cox7a1	1.10838	1.02934	0.866716	0.81381	0.985219	1.06824	1.12829	0.640929	0.717099	0.749081	1.05288	0.804713	0.761926
	Cox8b	1.16127	1.01132	1.01435	0.816002	0.917555	1.02953	1.04997	0.414914	0.510533	0.51784	0.634967	0.545798	0.460612
		flox	flox	flox	flox	flox	flox	flox	AKO	AKO	AKO	AKO	AKO	AKO
	Baf60a	1.37072	0.701	0.905151	0.733314	0.724086	1.14983	1.4159	0.440039	0.253513	0.394528	0.326362	0.505998	0.446851
	Ppargc1a	0.988349	0.694843	0.618783	1.13261	1.07258	1.30251	1.19032	0.512349	0.310966	0.74137	0.965267	0.718277	0.469399
	Ebf2	1.12983	1.1	0.744975	0.779508	0.562569	1.51969	1.16343	1.25468	0.722316	1.91697	1.22678	1.22331	0.842249
	Zbtb7b	0.915758	0.994389	1.01297	0.836429	0.773619	1.40266	1.06418	1.61131	0.705226	1.51212	1.41308	0.808497	0.892484
	Blnc1	1.03068	0.915634	0.85692	0.84262	0.925825	1.41077	1.01756	0.551455	0.251501	0.751353	0.788308	0.445152	0.358422
	Prdm16	0.961067	1.17993	0.797147	0.7158	0.748368	1.26517	1.33251	0.74739	0.505098	1.25365	1.19844	0.657755	0.577356
	Pparg1	0.814092	0.817122	0.732149	0.709407	0.51829	2.72161	0.687329	1.23476	0.729165	1.03265	1.25143	0.917844	1.0446
	Pparg2	1.37494	0.945068	1.12055	0.802709	0.812239	*	0.944495	0.0435981	0.0169438	0.0445311	0.0833209	0.0404667	0.0121098
	Baf60b	0.870458	0.704372	1.05377	0.835952	0.878054	1.34695	1.31044	0.85044	0.920856	1.09158	1.4831	1.40338	1.23984
	Baf60c	1.16614	1.20239	0.773868	0.923818	0.813291	0.9867	1.1338	1.15928	0.907813	1.09425	1.15772	1.45628	1.26782
	Brd9	1.30651	0.868518	0.744886	0.960564	1.05405	1.12545	0.94002	1.84289	1.36606	1.40577	1.93045	2.15978	1.70411
	* Note: data is missing due to technical reason

## Sheet: Fig1h
Body temperature
	Whole body						Interscapular
	Saline flox	CL flox	CL AKO				Saline flox	CL flox	CL AKO
	34.2789	34.6806	34.1386				33.8623	34.5489	33.6084
	33.9472	34.981	33.8573				33.8332	35.0205	33.3344
	34.1717	34.4455	34.0859				33.9539	34.9001	33.8749
		34.9924	33.9704					34.7782	34.0907
		34.8678	33.9936					35.0054	33.5771
			33.9366						33.8514

## Sheet: Fig2d
		PPARg	EBF2
	overlapped	16868	6610
	non-overlapped	6364	974
		PPARg	EBF2
	overlapped	247	92
	non-overlapped	90	245

## Sheet: Fig3a
qPCR relative mRNA level
Cidea		D0	D0	D0	D2	D2	D2	D4	D4	D4	D7	D7	D7
	Vec	1	0.574212	0.957641	0.73395	2.40368	0.915062	1693.36	1723.78	1420.2	1851.64	1682.17	1817.15
	Cre	1.22534	1.42001	0.872407	0.848277	1.58493	0.774425	6.78155	7.43252	5.46712	271.328	225.447	279.138
Ucp1		D0	D0	D0	D2	D2	D2	D4	D4	D4	D7	D7	D7
	Vec	1	0.746283	0.778011	6.71408	8.5473	6.50749	2052.02	1825.13	1514.19	2668.28	2291.99	2312.64
	Cre	1.40779	1.08362	1.01266	1.12115	1.89536	0.98765	2.32202	1.33481	1.36726	17.3656	20.4907	25.2735

## Sheet: Fig3c
qPCR relative mRNA level
Ppargc1a
		Vec	Vec	Vec	Cre	Cre	Cre
	veh	1	1.84854	1.04695	0.430878	0.446234	0.416697
	NE	8.01471	8.49036	7.48618	1.746	2.46836	3.12346
Ucp1
		Vec	Vec	Vec	Cre	Cre	Cre
	veh	1	1.28894	1.07029	0.0109026	0.0135133	0.00985202
	NE	31.9783	41.6906	38.2421	1.21153	1.67621	1.44635

## Sheet: Fig3e
Relative OCR
		Vec	Vec	Vec	Vec	Vec	Vec	Cre	Cre	Cre	Cre	Cre	Cre
	Basal	0.856013	0.969741	0.804442	0.866401	0.871186	0.879865	0.533141	0.694911	0.583101	0.539666	0.635066	0.550658
	FCCP	3.47805	4.17226	4.11991	4.16841	3.99701	3.67021	0.930064	1.18586	1.17788	1.04706	1.1311	0.936341

## Sheet: Fig3h
Relative mRNA level
Ucp1		Day0	Day0	Day0	Day2	Day2	Day2	Day4	Day4	Day4	Day7	Day7	Day7
	Veh	0.00164491	7.51596e-05	0.00184166	3.20369	1.97787	3.02722	14.5037	30.0574	13.0505	1576.22	2533.65	2180.97
	dBrd9	0.00419846	0.000407437		1.16232	1.18223	0.655451	2.84049	2.96124	2.43504	382.171	628.877	388.538
	Note: Data is missing due to technichal reason

## Sheet: Fig3J
Relative mRNA level
Ucp1		Veh	Veh	Veh	Veh	I-BRD9	I-BRD9	I-BRD9	I-BRD9	dBRD9	dBRD9	dBRD9	dBRD9
	Ctrl	1.40952	1	1.17035	1.29897	0.1245	0.146922	0.102765	0.139809	0.495555	0.414722	0.442022	0.410291
	NE	94.6917	86.2023	93.3308	84.879	17.0648	19.7886	29.0623	20.4723	37.6881	30.9948	41.842	37.8715

[truncated: 25 more sheets: Fig4b, Fig4c, Fig4e, Fig4g, Fig6a, Fig6b, Fig6c, Fig6e, Fig6f, Fig7a, Fig7b, Fig7c, Fig7d, Fig7e, Fig7f, SupFig1a, SupFig1b, SupFig1c, SupFig2a, SupFig2b …]
